# Supplementary material for: Chemical Composition, Biological Activity, and In VivoToxicity of Essential Oils Extracted from Mixtures of Plants and Spices
Source: Molecules. 2025 Nov 28;30(23):4579. doi: 10.3390/molecules30234579 (PMC12693639; doi:10.3390/molecules30234579)
Supplement: Supplementary file 1 [file molecules-30-04579-s001.zip]

Archive with 1 entries (1 files):
- molecules-3952166-supplementary.pdf
